# Supplementary material for: Efficacy of Myopia Prevention in At-Risk Children: A Systematic Review and Network Meta-Analysis
Source: J Clin Med. 2025 Feb 28;14(5):1665. doi: 10.3390/jcm14051665 (PMC11900620; doi:10.3390/jcm14051665)
Supplement: Supplementary file 1 [file jcm-14-01665-s001.zip]

Archive with 1 entries (1 files):
- jcm-3464766-supplementary.pdf
